# Supplementary material for: Population structure and diversity of the needle pathogen Dothistroma pini suggests human-mediated movement in Europe
Source: Front Genet. 2023 Feb 16;14:1103331. doi: 10.3389/fgene.2023.1103331 (PMC9978111; doi:10.3389/fgene.2023.1103331)
Supplement: Supplementary file 2 [file Table2.xlsx]

## Sheet: Sheet1
Supplementary Table S2. Allele sizes for 345 individuals of Dothistroma pini in Europe based on 17 microsatellite markers
Isolate number	Country	Location	Host	ITS HAP	Mating type	Assigned MLH a	Doth A	DP_4	DP_1	DP_10	DP_11	DP_5	DP_13	DP_2	DP_6	DP_18	DP_17	DP_15	DP_16	DP_9	DP_8	DP_12	DP_7
BEL_2	Belgium	-	Pinus sp.	4	2	109	111	169	264	250	307	352	390	204	197	219	234	270	319	353	353	398	397
CMWb 43896	Czech Republic	-	Pinus jeffreyi	1	1	83	111	169	264	250	301	352	396	204	203	217	234	267	319	353	350	386	406
FR_1.3_N3	France	La Bouyale	Pinus nigra subsp. laricio	1	1	59	111	169	289	250	307	352	387	206	197	217	234	270	319	353	350	401	403
CMW 43903	France	La Bouyale	Pinus nigra subsp. laricio	2	1	59	111	169	289	250	307	352	387	206	197	217	234	270	319	353	350	401	403
CMW 43911	France	La Bouyale	Pinus nigra subsp. laricio	2	1	59	111	169	289	250	307	352	387	206	197	217	234	270	319	353	350	401	403
FR_1.5_N1	France	La Bouyale	Pinus nigra subsp. laricio	1	1	79	111	169	264	250	301	352	396	206	203	217	234	267	319	353	350	386	406
CMW 43907	France	La Bouyale	Pinus nigra subsp. laricio	1	1	83	111	169	264	250	301	352	396	204	203	217	234	267	319	353	350	386	406
FR_1.12_N1	France	La Bouyale	Pinus nigra subsp. laricio	1	1	83	111	169	264	250	301	352	396	204	203	217	234	267	319	353	350	386	406
FR_1.13_N1	France	La Bouyale	Pinus nigra subsp. laricio	1	1	83	111	169	264	250	301	352	396	204	203	217	234	267	319	353	350	386	406
FR_1.8_N1	France	La Bouyale	Pinus nigra subsp. laricio	1	2	83	111	169	264	250	301	352	396	204	203	217	234	267	319	353	350	386	406
CMW 41474	France	La Bouyale	Pinus nigra subsp. laricio	1	2	97	111	169	264	250	307	352	399	204	203	217	234	267	319	353	350	386	406
CMW 38542	France	La Ferté-Imbault	Pinus nigra subsp. laricio	1	1	45	111	169	264	250	301	352	364	204	197	219	234	267	322	359	350	386	403
CMW 41492	France	La Ferté-Imbault	Pinus nigra subsp. laricio	2	1	57	111	169	264	250	301	352	387	204	203	217	234	267	319	353	350	386	406
CMW 38756	France	La Ferté-Imbault	Pinus nigra subsp. laricio	1	1	59	111	169	289	250	307	352	387	206	197	217	234	270	319	353	350	401	403
CMW 38757	France	La Ferté-Imbault	Pinus nigra subsp. laricio	1	1	59	111	169	289	250	307	352	387	206	197	217	234	270	319	353	350	401	403
CMW 41483	France	La Ferté-Imbault	Pinus nigra subsp. laricio	1	1	59	111	169	289	250	307	352	387	206	197	217	234	270	319	353	350	401	403
CMW 41487	France	La Ferté-Imbault	Pinus nigra subsp. laricio	1	1	60	111	169	264	250	301	352	390	204	197	217	234	270	319	353	350	398	403
CMW 38538	France	La Ferté-Imbault	Pinus nigra subsp. laricio	1	1	61	111	169	264	250	301	352	390	204	203	219	234	270	322	353	350	398	397
CMW 41488	France	La Ferté-Imbault	Pinus nigra subsp. laricio	1	1	63	111	169	264	250	301	352	390	206	197	219	234	270	319	359	353	389	397
CMW 38537	France	La Ferté-Imbault	Pinus nigra subsp. laricio	1	1	65	111	169	264	250	301	352	390	206	203	217	234	267	322	353	350	401	406
CMW 38541	France	La Ferté-Imbault	Pinus nigra subsp. laricio	1	1	73	111	169	264	250	301	352	390	206	203	219	234	267	319	353	350	386	403
CMW 41485	France	La Ferté-Imbault	Pinus nigra subsp. laricio	2	1	77	111	169	264	250	301	352	396	204	197	219	234	270	319	353	350	398	397
CMW 38539	France	La Ferté-Imbault	Pinus nigra subsp. laricio	1	1	79	111	169	264	250	301	352	396	206	203	217	234	267	319	353	350	386	406
CMW 41480	France	La Ferté-Imbault	Pinus nigra subsp. laricio	1	1	83	111	169	264	250	301	352	396	204	203	217	234	267	319	353	350	386	406
CMW 41489	France	La Ferté-Imbault	Pinus nigra subsp. laricio	1	1	83	111	169	264	250	301	352	396	204	203	217	234	267	319	353	350	386	406
CMW 41481	France	La Ferté-Imbault	Pinus nigra subsp. laricio	4	1	83	111	169	264	250	301	352	396	204	203	217	234	267	319	353	350	386	406
CMW 41484	France	La Ferté-Imbault	Pinus nigra subsp. laricio	1	1	84	111	169	264	250	307	352	384	206	197	217	234	270	319	353	350	386	403
CMW 41491	France	La Ferté-Imbault	Pinus nigra subsp. laricio	4	1	86	111	169	264	250	307	352	387	204	197	217	234	270	319	353	350	386	403
CMW 41475	France	La Ferté-Imbault	Pinus nigra subsp. laricio	1	1	87	111	169	264	250	307	352	390	204	197	219	234	267	319	353	350	398	397
CMW 41490	France	La Ferté-Imbault	Pinus nigra subsp. laricio	4	1	88	111	169	264	250	307	352	390	204	197	219	234	270	319	353	350	398	397
CMW 38540	France	La Ferté-Imbault	Pinus nigra subsp. laricio	1	1	90	111	169	264	250	307	352	390	206	203	219	234	270	319	353	350	386	406
CMW 38534	France	La Ferté-Imbault	Pinus nigra subsp. laricio	1	1	91	111	169	264	250	307	352	390	206	209	217	234	267	319	353	350	386	403
CMW 41478	France	La Ferté-Imbault	Pinus nigra subsp. laricio	1	1	94	111	169	264	250	307	352	396	204	203	219	234	267	319	353	350	389	406
CMW 41486	France	La Ferté-Imbault	Pinus nigra subsp. laricio	1	1	96	111	169	264	250	307	352	399	204	197	217	234	270	319	353	350	398	406
CMW 41479	France	La Ferté-Imbault	Pinus nigra subsp. laricio	2	1	102	111	169	289	250	307	352	390	206	197	217	234	270	319	353	350	401	397
CMW 38536	France	La Ferté-Imbault	Pinus nigra subsp. laricio	Missing data	1	103	111	169	289	250	307	352	390	206	203	217	234	267	319	353	350	398	406
CMW 41493	France	La Ferté-Imbault	Pinus nigra subsp. laricio	1	2	104	111	169	289	250	307	352	396	204	197	217	234	270	319	353	350	401	397
CMW 38758	France	La Ferté-Imbault	Pinus nigra subsp. laricio	1	1	105	111	169	289	250	307	352	396	206	197	217	234	267	322	353	350	401	385
CMW 41482	France	La Ferté-Imbault	Pinus nigra subsp. laricio	1	1	106	111	169	295	250	307	352	387	204	197	217	234	267	319	353	350	428	409
CMW 41476	France	La Ferté-Imbault	Pinus nigra subsp. laricio	1	2	107	111	169	295	250	307	352	396	206	197	217	234	267	319	353	350	401	394
CMW 43904	France	Nueng-sur-Beuvron	Pinus nigra subsp. laricio	4	1	62	111	169	264	250	301	352	390	206	197	217	234	270	322	353	350	386	406
CMW 43901	France	Nueng-sur-Beuvron	Pinus nigra subsp. laricio	4	1	99	111	169	264	250	307	352	402	204	197	219	234	267	319	353	350	389	406
CMW 43897	France	Souesmes	Pinus nigra subsp. laricio	1	2	56	111	169	295	250	307	352	364	204	197	217	234	267	319	353	350	428	394
FR_3.1_N3	France	Souesmes	Pinus nigra subsp. laricio	1	1	79	111	169	264	250	301	352	396	206	203	217	234	267	319	353	350	386	406
CMW 41506	France	Souesmes	Pinus nigra subsp. laricio	1	2	80	111	169	264	250	301	352	399	204	203	217	234	267	319	353	350	386	406
CMW 43910	France	Souesmes	Pinus nigra subsp. laricio	1	1	82	111	169	264	250	301	352	396	204	203	217	234	267	319	353	350	386	385
FR_3.4_N3	France	Souesmes	Pinus nigra subsp. laricio	1	1	82	111	169	264	250	301	352	396	204	203	217	234	267	319	353	350	386	385
FR_3.5_N3	France	Souesmes	Pinus nigra subsp. laricio	1	1	85	111	169	264	250	307	352	384	206	197	219	234	270	319	353	350	380	409
CMW 41495	France	Souesmes	Pinus nigra subsp. laricio	1	2	88	111	169	264	250	307	352	390	204	197	219	234	270	319	353	350	398	397
CMW 41505	France	Souesmes	Pinus nigra subsp. laricio	1	2	93	111	169	264	250	307	352	396	204	197	219	234	270	322	356	353	398	403
FR_3.5_N1	France	Souesmes	Pinus nigra subsp. laricio	1	1	95	111	169	264	250	307	352	396	206	197	219	234	270	319	353	350	398	409
CMW 41499	France	Souesmes	Pinus nigra subsp. laricio	1	2	98	111	169	264	250	307	352	402	204	197	217	234	270	322	353	350	386	406
CMW 41494	France	Souesmes	Pinus nigra subsp. laricio	1	2	100	111	169	264	250	307	352	405	204	197	219	234	270	322	356	353	398	403
CMW 43908	France	Souesmes	Pinus nigra subsp. laricio	1	1	101	111	169	264	250	307	352	393	204	197	219	234	270	319	368	350	398	397
CMW 41498	France	Souesmes	Pinus nigra subsp. laricio	1	2	108	111	169	295	250	319	352	364	206	197	217	234	267	325	353	350	428	409
CMW 41507	France	Souesmes	Pinus nigra subsp. laricio	1	2	108	111	169	295	250	319	352	364	206	197	217	234	267	325	353	350	428	409
CMW 41501	France	Villefranche-sur-Cher	Pinus nigra subsp. laricio	1	2	44	111	169	249	250	301	360	344	204	203	217	234	267	319	353	350	380	397
CMW 41497	France	Villefranche-sur-Cher	Pinus nigra subsp. laricio	1	1	78	111	169	264	250	301	352	387	204	209	217	234	267	319	353	350	386	406
CMW 41503	France	Villefranche-sur-Cher	Pinus nigra subsp. laricio	1	1	78	111	169	264	250	301	352	387	204	209	217	234	267	319	353	350	386	406
CMW 43899	France	Villefranche-sur-Cher	Pinus nigra subsp. laricio	1	1	78	111	169	264	250	301	352	387	204	209	217	234	267	319	353	350	386	406
CMW 43900	France	Villefranche-sur-Cher	Pinus nigra subsp. laricio	1	1	78	111	169	264	250	301	352	387	204	209	217	234	267	319	353	350	386	406
CMW 43902	France	Villefranche-sur-Cher	Pinus nigra subsp. laricio	1	1	78	111	169	264	250	301	352	387	204	209	217	234	267	319	353	350	386	406
CMW 43905	France	Villefranche-sur-Cher	Pinus nigra subsp. laricio	1	1	78	111	169	264	250	301	352	387	204	209	217	234	267	319	353	350	386	406
FR_2.5_N2	France	Villefranche-sur-Cher	Pinus nigra subsp. laricio	1	1	78	111	169	264	250	301	352	387	204	209	217	234	267	319	353	350	386	406
FR_2.6_N1	France	Villefranche-sur-Cher	Pinus nigra subsp. laricio	1	1	78	111	169	264	250	301	352	387	204	209	217	234	267	319	353	350	386	406
FR_2.7_N2	France	Villefranche-sur-Cher	Pinus nigra subsp. laricio	1	1	78	111	169	264	250	301	352	387	204	209	217	234	267	319	353	350	386	406
FR_2.9_N3	France	Villefranche-sur-Cher	Pinus nigra subsp. laricio	1	1	78	111	169	264	250	301	352	387	204	209	217	234	267	319	353	350	386	406
CMW 43906	France	Villefranche-sur-Cher	Pinus nigra subsp. laricio	1	1	80	111	169	264	250	301	352	399	204	203	217	234	267	319	353	350	386	406
CMW 41477	France	Villefranche-sur-Cher	Pinus nigra subsp. laricio	1	2	80	111	169	264	250	301	352	399	204	203	217	234	267	319	353	350	386	406
FR_2.13_N2	France	Villefranche-sur-Cher	Pinus nigra subsp. laricio	1	1	82	111	169	264	250	301	352	396	204	203	217	234	267	319	353	350	386	385
FR_2.7_N3	France	Villefranche-sur-Cher	Pinus nigra subsp. laricio	1	1	82	111	169	264	250	301	352	396	204	203	217	234	267	319	353	350	386	385
FR_2.4_N2	France	Villefranche-sur-Cher	Pinus nigra subsp. laricio	1	1	83	111	169	264	250	301	352	396	204	203	217	234	267	319	353	350	386	406
CMW 41496	France	Villefranche-sur-Cher	Pinus nigra subsp. laricio	4	2	88	111	169	264	250	307	352	390	204	197	219	234	270	319	353	350	398	397
CMW 41504	France	Villefranche-sur-Cher	Pinus nigra subsp. laricio	1	2	89	111	169	264	250	307	352	390	204	197	219	234	270	319	353	350	401	397
CMW 26412	Hungary	Diszel	Pinus nigra	1	2	46	111	169	295	250	307	352	364	204	197	217	222	267	319	353	350	440	394
CMW 26407	Hungary	Diszel	Pinus nigra	1	2	47	111	169	295	250	307	352	364	204	203	217	234	267	319	353	350	425	394
CMW 26422	Hungary	Diszel	Pinus nigra	1	2	48	111	169	295	250	307	352	364	204	197	217	234	267	319	353	350	425	403
CMW 26395	Hungary	Diszel	Pinus nigra	1	2	52	111	169	295	250	307	352	364	204	197	217	234	267	319	353	350	425	394
CMW 26398	Hungary	Diszel	Pinus nigra	1	2	52	111	169	295	250	307	352	364	204	197	217	234	267	319	353	350	425	394
CMW 26436	Hungary	Diszel	Pinus nigra	1	2	52	111	169	295	250	307	352	364	204	197	217	234	267	319	353	350	425	394
CMW 26437	Hungary	Diszel	Pinus nigra	1	2	52	111	169	295	250	307	352	364	204	197	217	234	267	319	353	350	425	394
CMW 26441	Hungary	Diszel	Pinus nigra	1	2	52	111	169	295	250	307	352	364	204	197	217	234	267	319	353	350	425	394
CMW 26442	Hungary	Diszel	Pinus nigra	1	2	52	111	169	295	250	307	352	364	204	197	217	234	267	319	353	350	425	394
CMW 26424	Hungary	Diszel	Pinus nigra	1	2	53	111	169	295	250	307	352	364	204	197	219	234	267	319	353	350	425	394
CMW 26405	Hungary	Diszel	Pinus nigra	1	2	56	111	169	295	250	307	352	364	204	197	217	234	267	319	353	350	428	394
CMW 26417	Hungary	Diszel	Pinus nigra	1	2	58	111	169	295	250	307	352	364	204	203	217	234	267	319	353	350	443	394
CMW 46789	Romania	Botasani	Pinus nigra	2	1	10	111	185	284	250	292	340	358	212	197	217	222	273	322	389	350	404	394
CMW 46790	Romania	Botasani	Pinus nigra	2	1	12	111	185	284	250	292	340	358	212	197	217	222	267	322	389	350	419	394
CMW 24852	Russia	Rostov oblast	Pinus pallasiana	2	1	11	111	185	284	250	292	340	358	212	197	217	222	267	322	389	350	404	394
CMW 29368	Russia	Donskoye forest	Pinus nigra	2	1	15	111	185	249	250	331	340	361	206	203	217	234	267	319	353	350	410	400
CMW 29369	Russia	Donskoye forest	Pinus pallasiana	2	1	37	111	169	249	250	310	340	364	206	197	217	222	267	319	353	350	410	394
CMW 29370	Russia	Donskoye forest	Pinus mugo	2	1	47	111	169	295	250	307	352	364	204	203	217	234	267	319	353	350	425	394
CMW 29367	Russia	Gorodishchenskoye forestry	Pinus pallasiana	2	1	13	111	169	229	256	322	352	344	204	203	217	222	270	319	359	350	389	394
CMW 29366	Russia	Gorodishchenskoye forestry	Pinus pallasiana	2	1	71	111	185	284	250	292	340	358	212	197	217	222	267	322	353	350	404	394
CMW 48239	Serbia	Deliblato Sands, Susara	Pinus nigra	4	2	28	111	169	219	250	298	352	393	204	197	217	234	267	322	353	353	386	397
CMW 47085	Serbia	Deliblato Sands, Susara	Pinus nigra	4	2	30	111	169	219	250	298	352	396	206	197	217	234	267	322	353	353	386	397
CMW 47093	Serbia	Deliblato Sands, Susara	Pinus nigra	4	2	31	111	169	219	250	298	352	399	206	197	217	234	270	322	353	353	386	397
CMW 47086	Serbia	Deliblato Sands, Susara	Pinus nigra	4	2	33	111	169	219	250	298	352	461	204	197	217	234	267	322	353	353	386	400
CMW 47088	Serbia	Deliblato Sands, Susara	Pinus nigra	4	2	34	111	169	219	250	298	352	396	204	197	217	234	267	322	353	353	386	397
CMW 47089	Serbia	Deliblato Sands, Susara	Pinus nigra	4	2	34	111	169	219	250	298	352	396	204	197	217	234	267	322	353	353	386	397
CMW 47155	Serbia	Deliblato Sands, Susara	Pinus nigra	4	2	34	111	169	219	250	298	352	396	204	197	217	234	267	322	353	353	386	397
CMW 47157	Serbia	Deliblato Sands, Susara	Pinus nigra	4	2	34	111	169	219	250	298	352	396	204	197	217	234	267	322	353	353	386	397
CMW 48238	Serbia	Deliblato Sands, Susara	Pinus nigra	4	2	34	111	169	219	250	298	352	396	204	197	217	234	267	322	353	353	386	397
CMW 48718	Serbia	Deliblato Sands, Susara	Pinus nigra	4	2	34	111	169	219	250	298	352	396	204	197	217	234	267	322	353	353	386	397
CMW 47156	Serbia	Deliblato Sands, Susara	Pinus nigra	4	2	34	111	169	219	250	298	352	396	204	197	217	234	267	322	353	353	386	397
CMW 47087	Serbia	Deliblato Sands, Susara	Pinus nigra	2	1	35	111	169	219	250	298	352	396	204	197	217	234	267	319	353	353	386	397
CMW 47091	Serbia	Deliblato Sands, Susara	Pinus nigra	2	1	35	111	169	219	250	298	352	396	204	197	217	234	267	319	353	353	386	397
CMW 47092	Serbia	Deliblato Sands, Susara	Pinus nigra	2	1	35	111	169	219	250	298	352	396	204	197	217	234	267	319	353	353	386	397
CMW 48240	Serbia	Deliblato Sands, Susara	Pinus nigra	2	1	35	111	169	219	250	298	352	396	204	197	217	234	267	319	353	353	386	397
CMW 47084	Serbia	Deliblato Sands, Susara	Pinus nigra	2	1	36	111	169	219	250	325	352	396	204	197	217	234	267	319	353	353	386	397
CMW 47090	Serbia	Deliblato Sands, Susara	Pinus nigra	2	1	36	111	169	219	250	325	352	396	204	197	217	234	267	319	353	353	386	397
T4N1	Serbia	Suboticka Sands	Pinus nigra	2	2	27	111	169	219	250	298	352	396	204	197	217	234	270	322	353	353	386	397
T4N2	Serbia	Suboticka Sands	Pinus nigra	2	2	27	111	169	219	250	298	352	396	204	197	217	234	270	322	353	353	386	397
CMW 48819	Serbia	Suboticka Sands	Pinus nigra	4	2	32	111	169	219	250	298	352	399	204	197	217	234	267	322	353	353	386	397
CMW 48820	Serbia	Suboticka Sands	Pinus nigra	4	2	32	111	169	219	250	298	352	399	204	197	217	234	267	322	353	353	386	397
CMW 48821	Serbia	Suboticka Sands	Pinus nigra	4	2	34	111	169	219	250	298	352	396	204	197	217	234	267	322	353	353	386	397
CMW 48822	Serbia	Suboticka Sands	Pinus nigra	4	2	34	111	169	219	250	298	352	396	204	197	217	234	267	322	353	353	386	397
T2N2	Serbia	Suboticka Sands	Pinus nigra	4	2	34	111	169	219	250	298	352	396	204	197	217	234	267	322	353	353	386	397
D539	Slovakia	Arborétum Mlyňany	Pinus ponderosa	2	2	1	111	185	219	250	325	352	396	204	197	217	234	267	319	353	353	386	397
D545	Slovakia	Arborétum Mlyňany	Pinus ponderosa	2	2	1	111	185	219	250	325	352	396	204	197	217	234	267	319	353	353	386	397
CMW 48237	Slovakia	Arborétum Mlyňany	Pinus coulteri	4	2	34	111	169	219	250	298	352	396	204	197	217	234	267	322	353	353	386	397
D542	Slovakia	Arborétum Mlyňany	Pinus coulteri	4	2	34	111	169	219	250	298	352	396	204	197	217	234	267	322	353	353	386	397
CMW 48724	Slovakia	Arborétum Mlyňany	Pinus schwerinii	1	2	51	111	169	295	250	307	352	364	204	197	217	234	267	319	353	350	428	376
CMW 51017	Slovakia	Arborétum Mlyňany	Pinus coulteri	1	2	52	111	169	295	250	307	352	364	204	197	217	234	267	319	353	350	425	394
D443	Slovakia	Arborétum Mlyňany	Pinus ponderosa	1	2	55	111	169	295	250	307	352	364	204	197	217	234	267	319	353	350	431	397
CMW 47094	Slovakia	Arborétum Mlyňany	Pinus jeffreyi	1	2	56	111	169	295	250	307	352	364	204	197	217	234	267	319	353	350	428	394
CMW 47095	Slovakia	Arborétum Mlyňany	Pinus ponderosa	1	2	56	111	169	295	250	307	352	364	204	197	217	234	267	319	353	350	428	394
CMW 47096	Slovakia	Arborétum Mlyňany	Pinus ponderosa	1	2	56	111	169	295	250	307	352	364	204	197	217	234	267	319	353	350	428	394
CMW 47097	Slovakia	Arborétum Mlyňany	Pinus ponderosa	1	2	56	111	169	295	250	307	352	364	204	197	217	234	267	319	353	350	428	394
CMW 47098	Slovakia	Arborétum Mlyňany	Pinus ponderosa	1	2	56	111	169	295	250	307	352	364	204	197	217	234	267	319	353	350	428	394
CMW 47099	Slovakia	Arborétum Mlyňany	Pinus ponderosa	1	2	56	111	169	295	250	307	352	364	204	197	217	234	267	319	353	350	428	394
CMW 47100	Slovakia	Arborétum Mlyňany	Pinus coulteri	1	2	56	111	169	295	250	307	352	364	204	197	217	234	267	319	353	350	428	394
CMW 47101	Slovakia	Arborétum Mlyňany	Pinus ponderosa	1	2	56	111	169	295	250	307	352	364	204	197	217	234	267	319	353	350	428	394
CMW 47102	Slovakia	Arborétum Mlyňany	Pinus nigra	1	2	56	111	169	295	250	307	352	364	204	197	217	234	267	319	353	350	428	394
CMW 48230	Slovakia	Arborétum Mlyňany	Pinus ponderosa	1	2	56	111	169	295	250	307	352	364	204	197	217	234	267	319	353	350	428	394
CMW 48231	Slovakia	Arborétum Mlyňany	Pinus jeffreyi	1	2	56	111	169	295	250	307	352	364	204	197	217	234	267	319	353	350	428	394
CMW 48232	Slovakia	Arborétum Mlyňany	Pinus coulteri	1	2	56	111	169	295	250	307	352	364	204	197	217	234	267	319	353	350	428	394
CMW 48233	Slovakia	Arborétum Mlyňany	Pinus coulteri	1	2	56	111	169	295	250	307	352	364	204	197	217	234	267	319	353	350	428	394
CMW 48234	Slovakia	Arborétum Mlyňany	Pinus ponderosa	1	2	56	111	169	295	250	307	352	364	204	197	217	234	267	319	353	350	428	394
CMW 48235	Slovakia	Arborétum Mlyňany	Pinus ponderosa	1	2	56	111	169	295	250	307	352	364	204	197	217	234	267	319	353	350	428	394
CMW 48236	Slovakia	Arborétum Mlyňany	Pinus ponderosa	1	2	56	111	169	295	250	307	352	364	204	197	217	234	267	319	353	350	428	394
CMW 48721	Slovakia	Arborétum Mlyňany	Pinus nigra	1	2	56	111	169	295	250	307	352	364	204	197	217	234	267	319	353	350	428	394
CMW 48722	Slovakia	Arborétum Mlyňany	Pinus ponderosa	1	2	56	111	169	295	250	307	352	364	204	197	217	234	267	319	353	350	428	394
CMW 48723	Slovakia	Arborétum Mlyňany	Pinus ponderosa	1	2	56	111	169	295	250	307	352	364	204	197	217	234	267	319	353	350	428	394
D413	Slovakia	Arborétum Mlyňany	Pinus ponderosa	1	2	56	111	169	295	250	307	352	364	204	197	217	234	267	319	353	350	428	394
D438	Slovakia	Arborétum Mlyňany	Pinus ponderosa	1	2	56	111	169	295	250	307	352	364	204	197	217	234	267	319	353	350	428	394
D440	Slovakia	Arborétum Mlyňany	Pinus ponderosa	1	2	56	111	169	295	250	307	352	364	204	197	217	234	267	319	353	350	428	394
D451	Slovakia	Arborétum Mlyňany	Pinus coulteri	1	2	56	111	169	295	250	307	352	364	204	197	217	234	267	319	353	350	428	394
D456	Slovakia	Arborétum Mlyňany	Pinus ponderosa	1	2	56	111	169	295	250	307	352	364	204	197	217	234	267	319	353	350	428	394
D459	Slovakia	Arborétum Mlyňany	Pinus ponderosa	1	2	56	111	169	295	250	307	352	364	204	197	217	234	267	319	353	350	428	394
D520	Slovakia	Arborétum Mlyňany	Pinus ponderosa	1	2	56	111	169	295	250	307	352	364	204	197	217	234	267	319	353	350	428	394
D544	Slovakia	Arborétum Mlyňany	Pinus ponderosa	1	2	56	111	169	295	250	307	352	364	204	197	217	234	267	319	353	350	428	394
D546	Slovakia	Arborétum Mlyňany	Pinus ponderosa	1	2	56	111	169	295	250	307	352	364	204	197	217	234	267	319	353	350	428	394
D548	Slovakia	Arborétum Mlyňany	Pinus ponderosa	1	2	56	111	169	295	250	307	352	364	204	197	217	234	267	319	353	350	428	394
D571	Slovakia	Arborétum Mlyňany	Pinus ponderosa	1	2	56	111	169	295	250	307	352	364	204	197	217	234	267	319	353	350	428	394
D572	Slovakia	Arborétum Mlyňany	Pinus ponderosa	1	2	56	111	169	295	250	307	352	364	204	197	217	234	267	319	353	350	428	394
D573	Slovakia	Arborétum Mlyňany	Pinus ponderosa	1	2	56	111	169	295	250	307	352	364	204	197	217	234	267	319	353	350	428	394
D623	Slovakia	Arborétum Mlyňany	Pinus ponderosa	1	2	56	111	169	295	250	307	352	364	204	197	217	234	267	319	353	350	428	394
M540	Slovakia	Arborétum Mlyňany	Pinus ponderosa	1	2	56	111	169	295	250	307	352	364	204	197	217	234	267	319	353	350	428	394
D609	Slovakia	Banská Belá	Pinus nigra	2	1	26	111	169	219	250	325	352	396	204	197	217	234	267	319	353	353	407	397
D610	Slovakia	Banská Belá	Pinus nigra	2	1	26	111	169	219	250	325	352	396	204	197	217	234	267	319	353	353	407	397
D624	Slovakia	Banská Belá	Pinus nigra	2	1	26	111	169	219	250	325	352	396	204	197	217	234	267	319	353	353	407	397
D245	Slovakia	Gabčíkovo	Pinus nigra	1	2	52	111	169	295	250	307	352	364	204	197	217	234	267	319	353	350	425	394
CMW 48228	Slovakia	Gabčíkovo	Pinus nigra	1	2	56	111	169	295	250	307	352	364	204	197	217	234	267	319	353	350	428	394
D156	Slovakia	Gabčíkovo	Pinus nigra	1	2	56	111	169	295	250	307	352	364	204	197	217	234	267	319	353	350	428	394
D157	Slovakia	Gabčíkovo	Pinus nigra	1	2	56	111	169	295	250	307	352	364	204	197	217	234	267	319	353	350	428	394
D316	Slovakia	Gabčíkovo	Pinus nigra	1	2	56	111	169	295	250	307	352	364	204	197	217	234	267	319	353	350	428	394
D750	Slovakia	Gabčíkovo	Pinus nigra	1	2	56	111	169	295	250	307	352	364	204	197	217	234	267	319	353	350	428	394
D747	Slovakia	Jahodná	Pinus nigra	1	2	49	111	169	295	250	307	352	364	204	197	217	234	267	319	353	350	368	394
CMW 48720	Slovakia	Jahodná	Pinus nigra	1	2	50	111	169	295	250	307	352	364	204	197	217	234	267	319	353	350	419	394
CMW 48229	Slovakia	Jahodná	Pinus nigra	1	2	52	111	169	295	250	307	352	364	204	197	217	234	267	319	353	350	425	394
CMW 49955	Slovakia	Jahodná	Pinus nigra	1	2	52	111	169	295	250	307	352	364	204	197	217	234	267	319	353	350	425	394
D110	Slovakia	Jahodná	Pinus nigra	1	2	52	111	169	295	250	307	352	364	204	197	217	234	267	319	353	350	425	394
D158	Slovakia	Jahodná	Pinus nigra	1	2	52	111	169	295	250	307	352	364	204	197	217	234	267	319	353	350	425	394
D678	Slovakia	Jahodná	Pinus nigra	1	2	52	111	169	295	250	307	352	364	204	197	217	234	267	319	353	350	425	394
D733	Slovakia	Jahodná	Pinus nigra	1	2	52	111	169	295	250	307	352	364	204	197	217	234	267	319	353	350	425	394
D734	Slovakia	Jahodná	Pinus nigra	1	2	52	111	169	295	250	307	352	364	204	197	217	234	267	319	353	350	425	394
D735	Slovakia	Jahodná	Pinus nigra	1	2	52	111	169	295	250	307	352	364	204	197	217	234	267	319	353	350	425	394
D738	Slovakia	Jahodná	Pinus nigra	1	2	52	111	169	295	250	307	352	364	204	197	217	234	267	319	353	350	425	394
D739	Slovakia	Jahodná	Pinus nigra	1	2	52	111	169	295	250	307	352	364	204	197	217	234	267	319	353	350	425	394
D740	Slovakia	Jahodná	Pinus nigra	1	2	52	111	169	295	250	307	352	364	204	197	217	234	267	319	353	350	425	394
D742	Slovakia	Jahodná	Pinus nigra	1	2	52	111	169	295	250	307	352	364	204	197	217	234	267	319	353	350	425	394
D743	Slovakia	Jahodná	Pinus nigra	1	2	52	111	169	295	250	307	352	364	204	197	217	234	267	319	353	350	425	394
D749	Slovakia	Jahodná	Pinus nigra	1	2	52	111	169	295	250	307	352	364	204	197	217	234	267	319	353	350	425	394
D751	Slovakia	Jahodná	Pinus nigra	1	2	52	111	169	295	250	307	352	364	204	197	217	234	267	319	353	350	425	394
D752	Slovakia	Jahodná	Pinus nigra	1	2	52	111	169	295	250	307	352	364	204	197	217	234	267	319	353	350	425	394
D758	Slovakia	Jahodná	Pinus nigra	1	2	52	111	169	295	250	307	352	364	204	197	217	234	267	319	353	350	425	394
D759	Slovakia	Jahodná	Pinus nigra	1	2	52	111	169	295	250	307	352	364	204	197	217	234	267	319	353	350	425	394
D760	Slovakia	Jahodná	Pinus nigra	1	2	52	111	169	295	250	307	352	364	204	197	217	234	267	319	353	350	425	394
D761	Slovakia	Jahodná	Pinus nigra	1	2	52	111	169	295	250	307	352	364	204	197	217	234	267	319	353	350	425	394
CMW 51011	Slovakia	Jahodná	Pinus nigra	1	2	56	111	169	295	250	307	352	364	204	197	217	234	267	319	353	350	428	394
D681	Slovakia	Jahodná	Pinus nigra	1	2	56	111	169	295	250	307	352	364	204	197	217	234	267	319	353	350	428	394
D741	Slovakia	Jahodná	Pinus nigra	1	2	56	111	169	295	250	307	352	364	204	197	217	234	267	319	353	350	428	394
CMW 51012	Slovakia	Košice	Pinus ponderosa	1	1	25	111	169	269	250	307	352	364	204	197	217	234	267	319	353	350	407	394
CMW 51013	Slovakia	Košice	Pinus ponderosa	1	1	25	111	169	269	250	307	352	364	204	197	217	234	267	319	353	350	407	394
CMW 51014	Slovakia	Košice	Pinus ponderosa	1	1	25	111	169	269	250	307	352	364	204	197	217	234	267	319	353	350	407	394
D682	Slovakia	Košice	Pinus ponderosa	1	1	25	111	169	269	250	307	352	364	204	197	217	234	267	319	353	350	407	394
D720	Slovakia	Košice	Pinus ponderosa	1	1	25	111	169	269	250	307	352	364	204	197	217	234	267	319	353	350	407	394
D708	Slovakia	Kováčová	Pinus mugo	2	negative	32	111	169	219	250	298	352	399	204	197	217	234	267	322	353	353	386	397
D494	Slovakia	Ľubochňa	Pinus sylvestris	1	2	54	111	169	295	250	307	352	364	204	197	217	234	267	319	353	350	425	397
D431	Slovakia	Sečovce	Pinus mugo	2	2	29	111	169	219	250	298	352	402	204	197	217	234	270	322	353	353	386	397
CMW 51015	Slovakia	Trstice	Pinus nigra	1	2	52	111	169	295	250	307	352	364	204	197	217	234	267	319	353	350	425	394
CMW 51016	Slovakia	Trstice	Pinus nigra	1	2	52	111	169	295	250	307	352	364	204	197	217	234	267	319	353	350	425	394
CMW 51018	Slovakia	Trstice	Pinus nigra	1	2	52	111	169	295	250	307	352	364	204	197	217	234	267	319	353	350	425	394
D725	Slovakia	Trstice	Pinus nigra	1	2	52	111	169	295	250	307	352	364	204	197	217	234	267	319	353	350	425	394
D748	Slovakia	Trstice	Pinus nigra	1	2	52	111	169	295	250	307	352	364	204	197	217	234	267	319	353	350	425	394
D754	Slovakia	Trstice	Pinus nigra	1	2	52	111	169	295	250	307	352	364	204	197	217	234	267	319	353	350	425	394
D762	Slovakia	Trstice	Pinus nigra	1	2	52	111	169	295	250	307	352	364	204	197	217	234	267	319	353	350	425	394
D768	Slovakia	Trstice	Pinus nigra	1	2	52	111	169	295	250	307	352	364	204	197	217	234	267	319	353	350	425	394
D769	Slovakia	Trstice	Pinus nigra	1	2	52	111	169	295	250	307	352	364	204	197	217	234	267	319	353	350	425	394
D770	Slovakia	Trstice	Pinus nigra	1	2	52	111	169	295	250	307	352	364	204	197	217	234	267	319	353	350	425	394
D771	Slovakia	Trstice	Pinus nigra	1	2	52	111	169	295	250	307	352	364	204	197	217	234	267	319	353	350	425	394
D772	Slovakia	Trstice	Pinus nigra	1	2	52	111	169	295	250	307	352	364	204	197	217	234	267	319	353	350	425	394
D773	Slovakia	Trstice	Pinus nigra	1	2	52	111	169	295	250	307	352	364	204	197	217	234	267	319	353	350	425	394
D767	Slovakia	Trstice	Pinus nigra	1	negative	52	111	169	295	250	307	352	364	204	197	217	234	267	319	353	350	425	394
D715	Slovakia	Trstice	Pinus nigra	1	2	56	111	169	295	250	307	352	364	204	197	217	234	267	319	353	350	428	394
D753	Slovakia	Trstice	Pinus nigra	1	2	56	111	169	295	250	307	352	364	204	197	217	234	267	319	353	350	428	394
D763	Slovakia	Trstice	Pinus nigra	1	2	56	111	169	295	250	307	352	364	204	197	217	234	267	319	353	350	428	394
D744	Slovakia	Zvolen	Pinus jeffreyi	4	2	34	111	169	219	250	298	352	396	204	197	217	234	267	322	353	353	386	397
D516	Slovakia	Zvolen	Pinus jeffreyi	1	2	54	111	169	295	250	307	352	364	204	197	217	234	267	319	353	350	425	397
D746	Slovakia	Zvolen	Pinus jeffreyi	1	2	54	111	169	295	250	307	352	364	204	197	217	234	267	319	353	350	425	397
CMW 43428	Slovenia	Dutovlje (Karst)	Pinus nigra	1	2	68	111	169	249	250	325	360	344	204	197	217	240	270	319	353	350	380	406
CMW 43429	Slovenia	Dutovlje (Karst)	Pinus nigra	1	2	68	111	169	249	250	325	360	344	204	197	217	240	270	319	353	350	380	406
CMW 43430	Slovenia	Hruševica (karst)	Pinus nigra	1	2	68	111	169	249	250	325	360	344	204	197	217	240	270	319	353	350	380	406
CMW 43431	Slovenia	Hruševica (karst)	Pinus nigra	1	2	68	111	169	249	250	325	360	344	204	197	217	240	270	319	353	350	380	406
CMW 43402	Slovenia	Panovec	Pinus nigra	1	2	67	111	169	249	250	325	360	344	204	197	217	240	270	319	353	350	380	409
CMW 43420	Slovenia	Panovec	Pinus nigra	1	2	67	111	169	249	250	325	360	344	204	197	217	240	270	319	353	350	380	409
CMW 43421	Slovenia	Panovec	Pinus nigra	1	2	67	111	169	249	250	325	360	344	204	197	217	240	270	319	353	350	380	409
CMW 43423	Slovenia	Panovec	Pinus nigra	1	2	67	111	169	249	250	325	360	344	204	197	217	240	270	319	353	350	380	409
CMW 43395	Slovenia	Panovec	Pinus nigra	1	2	68	111	169	249	250	325	360	344	204	197	217	240	270	319	353	350	380	406
CMW 43396	Slovenia	Panovec	Pinus nigra	1	2	68	111	169	249	250	325	360	344	204	197	217	240	270	319	353	350	380	406
CMW 43397	Slovenia	Panovec	Pinus nigra	1	2	68	111	169	249	250	325	360	344	204	197	217	240	270	319	353	350	380	406
CMW 43398	Slovenia	Panovec	Pinus nigra	1	2	68	111	169	249	250	325	360	344	204	197	217	240	270	319	353	350	380	406
CMW 43399	Slovenia	Panovec	Pinus nigra	1	2	68	111	169	249	250	325	360	344	204	197	217	240	270	319	353	350	380	406
CMW 43400	Slovenia	Panovec	Pinus nigra	1	2	68	111	169	249	250	325	360	344	204	197	217	240	270	319	353	350	380	406
CMW 43401	Slovenia	Panovec	Pinus nigra	1	2	68	111	169	249	250	325	360	344	204	197	217	240	270	319	353	350	380	406
CMW 43403	Slovenia	Panovec	Pinus nigra	1	2	68	111	169	249	250	325	360	344	204	197	217	240	270	319	353	350	380	406
CMW 43405	Slovenia	Panovec	Pinus nigra	1	2	68	111	169	249	250	325	360	344	204	197	217	240	270	319	353	350	380	406
CMW 43406	Slovenia	Panovec	Pinus nigra	1	2	68	111	169	249	250	325	360	344	204	197	217	240	270	319	353	350	380	406
CMW 43407	Slovenia	Panovec	Pinus nigra	1	2	68	111	169	249	250	325	360	344	204	197	217	240	270	319	353	350	380	406
CMW 43409	Slovenia	Panovec	Pinus nigra	1	2	68	111	169	249	250	325	360	344	204	197	217	240	270	319	353	350	380	406
CMW 43411	Slovenia	Panovec	Pinus nigra	1	2	68	111	169	249	250	325	360	344	204	197	217	240	270	319	353	350	380	406
CMW 43412	Slovenia	Panovec	Pinus nigra	1	2	68	111	169	249	250	325	360	344	204	197	217	240	270	319	353	350	380	406
CMW 43413	Slovenia	Panovec	Pinus nigra	1	2	68	111	169	249	250	325	360	344	204	197	217	240	270	319	353	350	380	406
CMW 43414	Slovenia	Panovec	Pinus nigra	1	2	68	111	169	249	250	325	360	344	204	197	217	240	270	319	353	350	380	406
CMW 43415	Slovenia	Panovec	Pinus nigra	1	2	68	111	169	249	250	325	360	344	204	197	217	240	270	319	353	350	380	406
CMW 43416	Slovenia	Panovec	Pinus nigra	1	2	68	111	169	249	250	325	360	344	204	197	217	240	270	319	353	350	380	406
CMW 43417	Slovenia	Panovec	Pinus nigra	1	2	68	111	169	249	250	325	360	344	204	197	217	240	270	319	353	350	380	406
CMW 43418	Slovenia	Panovec	Pinus nigra	1	2	68	111	169	249	250	325	360	344	204	197	217	240	270	319	353	350	380	406
CMW 43419	Slovenia	Panovec	Pinus nigra	1	2	68	111	169	249	250	325	360	344	204	197	217	240	270	319	353	350	380	406
CMW 43422	Slovenia	Panovec	Pinus nigra	1	2	68	111	169	249	250	325	360	344	204	197	217	240	270	319	353	350	380	406
CMW 43408	Slovenia	Panovec	Pinus nigra	1	2	68	111	169	249	250	325	360	344	204	197	217	240	270	319	353	350	380	406
CMW 43410	Slovenia	Panovec	Pinus nigra	1	2	70	111	169	249	250	331	360	344	204	197	217	240	270	319	353	350	380	406
134690	Slovenia	Panovec	Pinus nigra	1	2	70	111	169	249	250	331	360	344	204	197	217	240	270	319	353	350	380	406
134689	Slovenia	Pivka	Pinus nigra	1	2	24	111	169	229	250	325	352	344	204	197	217	240	270	319	359	350	389	409
CMW 39746	Slovenia	Pivka	Pinus nigra	1	2	67	111	169	249	250	325	360	344	204	197	217	240	270	319	353	350	380	409
CMW 48823	Slovenia	Pivka	Pinus nigra	1	2	67	111	169	249	250	325	360	344	204	197	217	240	270	319	353	350	380	409
CMW 43394	Slovenia	Pivka	Pinus nigra	1	2	68	111	169	249	250	325	360	344	204	197	217	240	270	319	353	350	380	406
CMW 48825	Slovenia	Prebold	Pinus nigra	1	2	52	111	169	295	250	307	352	364	204	197	217	234	267	319	353	350	425	394
CMW 48826	Slovenia	Prebold	Pinus nigra	1	2	52	111	169	295	250	307	352	364	204	197	217	234	267	319	353	350	425	394
CMW 48827	Slovenia	Prebold	Pinus nigra	1	2	52	111	169	295	250	307	352	364	204	197	217	234	267	319	353	350	425	394
CMW 48828	Slovenia	Prebold	Pinus nigra	1	2	52	111	169	295	250	307	352	364	204	197	217	234	267	319	353	350	425	394
CMW 48824	Slovenia	Radenci	Pinus nigra	1	2	39	111	169	304	250	307	352	364	204	197	217	234	267	319	353	350	398	394
CMW 43425	Slovenia	Ribnica	Pinus nigra	1	2	67	111	169	249	250	325	360	344	204	197	217	240	270	319	353	350	380	409
CMW 43424	Slovenia	Ribnica	Pinus nigra	1	2	70	111	169	249	250	331	360	344	204	197	217	240	270	319	353	350	380	406
CMW 43426	Slovenia	Škocjan	Pinus nigra	1	2	68	111	169	249	250	325	360	344	204	197	217	240	270	319	353	350	380	406
CMW 43427	Slovenia	Škocjan	Pinus nigra	1	2	68	111	169	249	250	325	360	344	204	197	217	240	270	319	353	350	380	406
CMW 51027	Spain	Aragon, Puente de Montana	Pinus nigra subsp. nigra	4	2	16	111	169	249	250	322	360	361	204	203	217	240	267	319	353	350	386	406
D1371.5	Spain	Aragon, Puente de Montana	Pinus nigra subsp. nigra	1	1	18	111	169	259	250	322	360	396	204	214	217	240	267	319	353	362	398	394
D1372.5	Spain	Aragon, Puente de Montana	Pinus nigra subsp. nigra	1	1	19	111	169	264	250	307	364	344	204	197	217	246	270	322	353	350	398	394
CMW 51026	Spain	Aragon, Puente de Montana	Pinus nigra subsp. nigra	2	2	20	111	169	264	250	322	352	344	204	197	217	234	267	319	353	362	437	391
CMW 51028	Spain	Aragon, Puente de Montana	Pinus nigra subsp. nigra	1	1	21	111	169	259	250	307	451	390	206	197	217	329	267	319	353	350	395	397
D1373.2	Spain	Aragon, Puente de Montana	Pinus nigra subsp. nigra	1	1	21	111	169	259	250	307	451	390	206	197	217	329	267	319	353	350	395	397
D1371.4	Spain	Aragon, Puente de Montana	Pinus nigra subsp. nigra	4	2	22	111	169	259	250	322	352	344	204	197	217	234	270	319	353	353	398	397
D1372.2	Spain	Aragon, Puente de Montana	Pinus nigra subsp. nigra	4	2	22	111	169	259	250	322	352	344	204	197	217	234	270	319	353	353	398	397
D1371.2	Spain	Aragon, Puente de Montana	Pinus nigra subsp. nigra	1	1	23	111	169	259	250	322	352	361	204	209	217	234	267	319	353	350	386	400
D1371.7	Spain	Aragon, Puente de Montana	Pinus nigra subsp. nigra	1	1	23	111	169	259	250	322	352	361	204	209	217	234	267	319	353	350	386	400
D1371.3	Spain	Aragon, Puente de Montana	Pinus nigra subsp. nigra	2	1	72	111	169	264	250	325	352	344	206	197	217	234	267	319	353	350	380	391
D1371.1	Spain	Aragon, Puente de Montana	Pinus nigra subsp. nigra	4	2	74	111	169	310	250	312	360	402	204	197	217	240	267	322	353	350	380	391
D1372.3	Spain	Aragon, Puente de Montana	Pinus nigra subsp. nigra	1	2	75	111	169	264	250	322	360	361	204	203	217	240	267	322	353	350	386	418
D1372.4	Spain	Aragon, Puente de Montana	Pinus nigra subsp. nigra	1	2	75	111	169	264	250	322	360	361	204	203	217	240	267	322	353	350	386	418
CMW 51025	Spain	Aragon, Puente de Montana	Pinus nigra subsp. nigra	1	1	76	111	169	320	250	307	364	390	204	197	219	246	267	322	350	350	398	406
FID6.N3	Spain	Boixar	Pinus nigra/pallasiana	2	1	92	111	169	341	250	328	400	384	204	197	217	281	267	319	353	362	422	394
CMW 46833	Switzerland	Walensee	Pinus nigra	1	2	17	111	169	320	250	322	352	358	204	203	217	234	267	319	353	350	386	394
CMW 46834	Switzerland	Walensee	Pinus nigra	1	2	17	111	169	320	250	322	352	358	204	203	217	234	267	319	353	350	386	394
CMW 46835	Switzerland	Walensee	Pinus nigra	1	2	17	111	169	320	250	322	352	358	204	203	217	234	267	319	353	350	386	394
CMW 46836	Switzerland	Walensee	Pinus nigra	1	2	17	111	169	320	250	322	352	358	204	203	217	234	267	319	353	350	386	394
CMW 46825	Switzerland	Walensee	Pinus nigra	1	2	41	111	169	229	250	307	352	390	206	197	217	234	270	319	353	350	416	403
CMW 46820	Switzerland	Walensee	Pinus nigra	1	2	42	111	169	229	250	307	352	390	206	197	217	234	270	319	353	350	437	403
CMW 46824	Switzerland	Walensee	Pinus nigra	1	2	43	111	169	229	250	307	352	393	206	197	217	234	270	319	353	350	416	403
CMW 46821	Switzerland	Walensee	Pinus nigra	2	1	59	111	169	289	250	307	352	387	206	197	217	234	270	319	353	350	401	403
CMW 46822	Switzerland	Walensee	Pinus nigra	2	1	59	111	169	289	250	307	352	387	206	197	217	234	270	319	353	350	401	403
CMW 46823	Switzerland	Walensee	Pinus nigra	2	1	59	111	169	289	250	307	352	387	206	197	217	234	270	319	353	350	401	403
CMW 46826	Switzerland	Walensee	Pinus nigra	2	1	59	111	169	289	250	307	352	387	206	197	217	234	270	319	353	350	401	403
CMW 46827	Switzerland	Walensee	Pinus nigra	2	1	59	111	169	289	250	307	352	387	206	197	217	234	270	319	353	350	401	403
CMW 46829	Switzerland	Walensee	Pinus nigra	2	1	59	111	169	289	250	307	352	387	206	197	217	234	270	319	353	350	401	403
CMW 46830	Switzerland	Walensee	Pinus nigra	2	1	59	111	169	289	250	307	352	387	206	197	217	234	270	319	353	350	401	403
CMW 46831	Switzerland	Walensee	Pinus nigra	2	1	59	111	169	289	250	307	352	387	206	197	217	234	270	319	353	350	401	403
CMW 46832	Switzerland	Walensee	Pinus nigra	2	1	59	111	169	289	250	307	352	387	206	197	217	234	270	319	353	350	401	403
CMW 47103	Switzerland	Walensee	Pinus nigra	2	1	59	111	169	289	250	307	352	387	206	197	217	234	270	319	353	350	401	403
CMW 47104	Switzerland	Walensee	Pinus nigra	2	1	59	111	169	289	250	307	352	387	206	197	217	234	270	319	353	350	401	403
CMW 47105	Switzerland	Walensee	Pinus nigra	2	1	59	111	169	289	250	307	352	387	206	197	217	234	270	319	353	350	401	403
CMW 47106	Switzerland	Walensee	Pinus nigra	2	1	59	111	169	289	250	307	352	387	206	197	217	234	270	319	353	350	401	403
CMW 48241	Switzerland	Walensee	Pinus nigra	2	1	59	111	169	289	250	307	352	387	206	197	217	234	270	319	353	350	401	403
CMW 48242	Switzerland	Walensee	Pinus nigra	2	1	59	111	169	289	250	307	352	387	206	197	217	234	270	319	353	350	401	403
CMW 48243	Switzerland	Walensee	Pinus nigra	2	1	59	111	169	289	250	307	352	387	206	197	217	234	270	319	353	350	401	403
CMW 46828	Switzerland	Walensee	Pinus nigra	2	1	64	111	169	289	250	307	352	390	206	197	217	234	270	319	353	350	401	403
UKH3_N1	Ukraine	Hola prystan	Pinus pallasiana	2	1	3	111	185	229	256	322	352	344	204	203	217	234	270	319	359	350	389	400
CMW 42940	Ukraine	Hola prystan	Pinus pallasiana	2	2	6	111	169	264	250	301	352	344	204	203	217	234	267	319	353	350	386	406
CMW 47078	Ukraine	Hola prystan	Pinus pallasiana	2	1	7	111	185	284	247	292	340	358	212	197	217	222	267	322	389	350	404	394
CMW 47077	Ukraine	Hola prystan	Pinus pallasiana	2	1	11	111	185	284	250	292	340	358	212	197	217	222	267	322	389	350	404	394
CMW 47079	Ukraine	Hola prystan	Pinus pallasiana	2	1	11	111	185	284	250	292	340	358	212	197	217	222	267	322	389	350	404	394
CMW 42938	Ukraine	Hola prystan	Pinus pallasiana	2	2	69	111	169	229	256	322	352	344	204	203	217	234	270	319	353	350	389	400
CMW 42939	Ukraine	Hola prystan	Pinus pallasiana	2	2	81	111	185	295	256	322	352	396	204	203	217	234	270	319	359	350	389	400
CMW 42937	Ukraine	Hola prystan	Pinus pallasiana	2	1	83	111	169	264	250	301	352	396	204	203	217	234	267	319	353	350	386	406
CMW 42936	Ukraine	Hola prystan	Pinus pallasiana	2	2	83	111	169	264	250	301	352	396	204	203	217	234	267	319	353	350	386	406
CMW 42942	Ukraine	Kherson, Tsjurupinsk	Pinus pallasiana	1	1	3	111	185	229	256	322	352	344	204	203	217	234	270	319	359	350	389	400
CMW 42944	Ukraine	Kherson, Tsjurupinsk	Pinus pallasiana	1	1	3	111	185	229	256	322	352	344	204	203	217	234	270	319	359	350	389	400
CMW 23767	Ukraine	Kherson, Tsjurupinsk	Pinus pallasiana	2	1	3	111	185	229	256	322	352	344	204	203	217	234	270	319	359	350	389	400
CMW 47076	Ukraine	Kherson, Tsjurupinsk	Pinus pallasiana	2	1	3	111	185	229	256	322	352	344	204	203	217	234	270	319	359	350	389	400
CMW 50262	Ukraine	Kherson, Tsjurupinsk	Pinus pallasiana	2	1	3	111	185	229	256	322	352	344	204	203	217	234	270	319	359	350	389	400
CMW 42948	Ukraine	Kherson, Tsjurupinsk	Pinus pallasiana	2	2	3	111	185	229	256	322	352	344	204	203	217	234	270	319	359	350	389	400
CMW 42943	Ukraine	Kherson, Tsjurupinsk	Pinus pallasiana	2	2	5	111	185	229	256	322	352	344	204	203	217	234	270	319	353	350	389	400
CMW 42945	Ukraine	Kherson, Tsjurupinsk	Pinus pallasiana	2	2	5	111	185	229	256	322	352	344	204	203	217	234	270	319	353	350	389	400
CMW 42949	Ukraine	Kherson, Tsjurupinsk	Pinus pallasiana	2	2	5	111	185	229	256	322	352	344	204	203	217	234	270	319	353	350	389	400
CMW 42950	Ukraine	Kherson, Tsjurupinsk	Pinus pallasiana	2	2	5	111	185	229	256	322	352	344	204	203	217	234	270	319	353	350	389	400
CMW 42951	Ukraine	Kherson, Tsjurupinsk	Pinus pallasiana	2	2	5	111	185	229	256	322	352	344	204	203	217	234	270	319	353	350	389	400
CMW 42952	Ukraine	Kherson, Tsjurupinsk	Pinus pallasiana	2	2	5	111	185	229	256	322	352	344	204	203	217	234	270	319	353	350	389	400
CMW 42953	Ukraine	Kherson, Tsjurupinsk	Pinus pallasiana	2	2	5	111	185	229	256	322	352	344	204	203	217	234	270	319	353	350	389	400
UKT_4_N6	Ukraine	Kherson, Tsjurupinsk	Pinus pallasiana	2	2	5	111	185	229	256	322	352	344	204	203	217	234	270	319	353	350	389	400
UKT3_N4	Ukraine	Kherson, Tsjurupinsk	Pinus pallasiana	2	2	5	111	185	229	256	322	352	344	204	203	217	234	270	319	353	350	389	400
CMW 42955	Ukraine	Kherson, Tsjurupinsk	Pinus pallasiana	1	2	8	111	185	229	256	322	352	344	204	203	217	234	270	319	353	350	389	403
UKT4_N4	Ukraine	Kherson, Tsjurupinsk	Pinus pallasiana	2	1	9	111	185	229	256	322	352	344	204	203	217	234	270	319	359	350	389	403
CMW 47075	Ukraine	Kherson, Tsjurupinsk	Pinus pallasiana	2	1	38	111	169	249	250	331	340	361	206	197	217	222	267	319	353	350	410	394
CMW 42947	Ukraine	Kherson, Tsjurupinsk	Pinus pallasiana	2	2	38	111	169	249	250	331	340	361	206	197	217	222	267	319	353	350	410	394
CMW 23769	Ukraine	Kherson, Tsjurupinsk	Pinus pallasiana	2	1	40	111	185	229	256	322	352	396	204	203	217	234	270	319	359	350	389	400
CMW 42954	Ukraine	Kherson, Tsjurupinsk	Pinus pallasiana	2	2	69	111	169	229	256	322	352	344	204	203	217	234	270	319	353	350	389	400
CMW 42941	Ukraine	Kindburg peninsula	Pinus pallasiana	2	2	2	111	169	229	250	301	352	396	204	203	217	234	267	319	353	350	386	400
UKK5_N1	Ukraine	Kindburg peninsula	Pinus pallasiana	1	1	52	111	169	295	250	307	352	364	204	197	217	234	267	319	353	350	425	394
CMW 47080	Ukraine	Mykolaiv kinburn	Pinus pallasiana	2	1	3	111	185	229	256	322	352	344	204	203	217	234	270	319	359	350	389	400
CMW 47083	Ukraine	Mykolaiv kinburn	Pinus pallasiana	2	1	3	111	185	229	256	322	352	344	204	203	217	234	270	319	359	350	389	400
CMW 47081	Ukraine	Mykolaiv kinburn	Pinus pallasiana	2	1	4	111	169	249	250	334	340	361	206	197	217	222	267	319	353	350	410	394
CMW 47082	Ukraine	Mykolaiv kinburn	Pinus pallasiana	2	1	14	111	185	229	256	322	352	344	204	209	217	234	270	319	359	350	389	400
CMW 48719	Ukraine	Mykolaiv kinburn	Pinus pallasiana	2	1	66	111	185	284	250	292	340	358	212	197	217	222	285	322	389	350	404	394
CMW 42946	Ukraine	Nova Zburivka	Pinus pallasiana	2	2	3	111	185	229	256	322	352	344	204	203	217	234	270	319	359	350	389	400
a : Multilocus haplotypes that are shared between sites are colour coded. These colours also correlate with the colours in Supplementary Figure 1.
b : Cultures with CMW numbers are maintained in the culture collection of the Forestry and Agricultural Biotechnology Institute in Pretoria, South Africa
